# Supplementary material for: Rapid evolution of a voltage-gated sodium channel gene in a lineage of electric fish leads to a persistent sodium current
Source: PLoS Biol. 2018 Mar 27;16(3):e2004892. doi: 10.1371/journal.pbio.2004892 (PMC5870949; doi:10.1371/journal.pbio.2004892)
Supplement: S1 Data — (XLSX) [file pbio.2004892.s015.xlsx]

## Sheet: Fig 1
A. albifrons		maximum TPM among transfrags for each replicate						A. leptorhynchus				E. virescens
	a1m_tpm	a3m_tpm	a4m_tpm	a1sc_tpm	a3sc_tpm	a4sc_tpm			lep_m_tpm	lep_sc_tpm			e3_m_tpm	e9_m_tpm	e10_m_tpm	e3_sc_tpm	e9_sc_tpm	e10_sc_tpm
scn12ab	0	0	0	0	0	0		scn12ab	0	0		scn12ab	0	0	0	0	0	0
scn1lab	4807.31	2416.32	695.15	111937	89018.9	90768.1		scn1lab	741.99	16585.7		scn1lab	503.28	1624.56	816.68	16168	19945.9	18018.3
scn4aa	232819	204643	150147	761.31	959.91	1296.6		scn4aa	136008	24073.8		scn4aa	0	0	0	0	0	0
scn4ab1	224519	284610	269751	87684.2	89372.1	87178		scn4ab1	459092	287345		scn4ab	572139	545741	575092	11856.3	18648.1	11523.7
scn4ab2	106028	81528.2	165123	4996.6	3665.44	4010.82		scn4ab2	159295	6831.83		scn8aa	833.34	1101.38	737.65	49548.6	68586.1	42574.9
scn8aa	9474.91	2603.5	1547.11	65717.9	50722.4	28918.5		scn8aa	578.29	70951.7		scn8ab	3366.04	7331.72	6236.57	282253	261374	288620
scn8ab	2314.1	1410.81	2394.36	175570	204409	240610		scn8ab	5211.88	248535
I. punctatus								P. hasemani				E. electricus	units: FPKM
	c4m_tpm	c5m_tpm	c6m_tpm	c4sc_tpm	c5sc_tpm	c6sc_tpm			has_m_tpm	has_sc_tpm			m	sc
scn12ab	18423.2	6878.23	13516.3	36378.2	29325.1	34596.5		scn12ab	0	0		scn12ab	0	0
scn1lab	0	794.07	3654.67	81449.7	106251	123021		scn1lab	0	5742.61		scn1lab	0	15
scn4aa	215089	253744	248620	1882.67	0	726.83		scn4aa	237742	1175.22		scn4aa	10	1
scn4ab	426733	402653	425556	4222.37	5534.91	16600.5		scn4ab1	246030	244240		scn4ab	218	68
scn8aa	1517.23	191.68	0	124195	126116	137517		scn4ab2	111090	7936.65		scn8aa	15	173
scn8ab	1252.54	0.09	240.38	380576	315389	295592		scn8aa	625.02	15287.8		scn8ab	13	4214
								scn8ab	819.24	459542
												Data from Gallant et al. 2014	doi: 10.1126/science.1254432.
NOTES
m: muscle
sc: spinal cord
sample name:	species/replicate number tissue normalized expression measure
Orthology names based on D. rerio annotation

## Sheet: Fig 2
BSR Analysis
Note: color coding is according to Fig. 2B-C. Values in Gray do not appear in figure				PAML Analysis
Branch	Mean dN/dS			H0: all branches same omega
Node35	0.511101			lnL	num params	omega
Node33	0.374947			-35279.4	48	0.091
Node17	0.127187
Node13	0.0934041			H1: scn4ab1 clade root branch with different dN/dS after duplication
Node15	0.177204			lnL	num params	omega
Node31	0.136429			-35260	49	0.090, 1.58
Node36	1.22081
Node37	1.04462			likelihood ratio test	test statistic is distributed chi-square with 1 degree of freedom
A. LEPTORHYNCUS_SCN4AB1	0.7938			2ΔlnL	P - Value
A. ALBIFRONS_SCN4AB1	0.27266			38.8467	4e-10
P. HASEMANI_SCN4AB1	0.380153
Node43	0.132604
Node41	0.676924
A. LEPTORHYNCHUS_SCN4AB2	0.0811852
P. HASEMANI_SCN4AB2	0.151709
A. ALBIFRONS_SCN4AB2	0.0985655
Node4	0.165176
Node3	0.818831
Node21	4.20523
HSAPIENS_SCN4A_NM_000334_4	0.109619
Node22	0.221277
E_VIRESCENS_SCN4AB_GI_311698138_GB_GU362054_1	0.147448
I_PUNCTATUS_SCN4AB_CLC_264044	0.0807556
COD_SCN4AB	0.080615
Node7	0.104695
Node6	0.0620282
X_MACULATUS_SCN4AB	0.123724
E_ELECTRICUS_GI_311698136_GB_GU362053_1	0.207992
Node18	0.213091
P_FORMOSA_SCN4AB	0.0948811
A_MEXICANUS_SCN4AB_GI_597799241_134_5569PREDICTED	0.0767971
Node11	0.0419815
Node28	0.300893
R_MARMORATUS_SCN4AB	0.106362
ALBIFRONS_SCN4AA	0.0841076
Node19	0.196493
STEATOGENYS_ELEGANS_SCN4AB	0.149967
B_PINNICAUDATUS_SCN4AB	0.149123
STERNOPYGUS_SCN4AB_GI_81394313_GB_AF378139_2	0.148773
G_CYLINDRICUS_SCN4AB_GI_311698134_GB_GU362052_1	0.117636
DEVANENZII_SCN4AB_PCR	0.254614
O_LATIPES_SCN4AB	0.0861408
D_RERIO_SCN4AB_GI_113676052_REF_NM_001045065_1	0.0797849
Node23	0.0800193
BONAPARTII_SCN4AB_PCR	0.389415

## Sheet: Fig S2
A. albifrons									A. leptorhynchus					E. virescens
ortholog	Trinity transcript model	a1m_tpm	a3m_tpm	a4m_tpm	a1sc_tpm	a3sc_tpm	a4sc_tpm		ortholog	Trinity transcript model	lep_m_tpm	lep_sc_tpm		ortholog	Trinity transcript model	e3_m_tpm	e9_m_tpm	e10_m_tpm	e3_sc_tpm	e9_sc_tpm	e10_sc_tpm
scn12ab	NA	0	0	0	0	0	0		scn12ab	NA	0	0		scn12ab	NA	0	0	0	0	0	0
scn1lab	TR17130|c2_g3	4807.31	2416.32	695.15	111937	89018.9	90768.1		scn1lab	TR26534|c0_g1	0	16585.7		scn1lab	TR35048|c0_g2	499.24	1624.56	816.68	16090.6	19855.5	18018.3
scn1lab	TR28124|c0_g1	1678.22	598.51	437.59	17475.2	12123.7	6741.07		scn1lab	TR43241|c0_g3	741.99	11829.9		scn1lab	TR35048|c0_g3	503.28	770.5	578.72	16168	19945.9	16088.9
scn4aa	TR17130|c2_g1	13913	6696.7	9939.88	0	959.91	0		scn1lab	TR73464|c0_g1	0	14712.6		scn4aa	NA	0	0	0	0	0	0
scn4aa	TR17130|c2_g2	232819	204643	150147	750.2	743.97	1296.6		scn4aa	TR27711|c1_g3	101251	24073.8		scn4ab	TR26030|c0_g1	415019	429493	408456	1026.17	1826.74	1211.97
scn4aa	TR9510|c3_g4	179635	158799	125236	761.31	551.08	1172.8		scn4aa	TR66937|c0_g2	134070	4407.07		scn4ab	TR37760|c1_g1	572139	545741	575092	11856.3	18648.1	11523.7
scn4ab1	TR17189|c3_g1	224519	284610	269135	87684.2	89372.1	87178		scn4aa	TR76884|c0_g1	136008	3636.75		scn8aa	TR31312|c0_g1	0	952.98	737.65	49548.6	60696.9	42574.9
scn4ab1	TR20892|c2_g1	213668	252432	269751	76921.4	80187	78844.4		scn4ab1	TR52913|c0_g1	459092	287345		scn8aa	TR35048|c0_g4	833.34	1101.38	484.18	46950.9	68586.1	39962.5
scn4ab2	TR17189|c3_g2	106028	81528.2	165123	4996.6	3665.44	4010.82		scn4ab2	TR52913|c0_g3	159295	6831.83		scn8ab	TR14821|c2_g1	3268.56	7331.72	6236.57	282253	261374	288620
scn8aa	TR17130|c0_g1	9474.91	1056	1547.11	65717.9	50722.4	28918.5		scn8aa	TR40490|c0_g4	578.29	70951.7		scn8ab	TR35048|c0_g1	2156.06	3814.03	3426.31	166051	162052	162988
scn8aa	TR20892|c1_g1	5480.51	2603.5	951.29	55959.7	41519.1	15700.7		scn8aa	TR76884|c0_g2	0	68635.4		scn8ab	TR37760|c0_g1	3366.04	4292.4	1613.8	222300	181642	220599
scn8aa	TR20894|c1_g1	4020.48	2560.52	1500.33	60458	40828.5	25507.5		scn8ab	TR43241|c0_g1	3752.18	242456		scn8ab	TR47009|c0_g1	2215.24	4877.98	2558.53	187756	205373	198412
scn8ab	TR17130|c1_g3	917.41	0	2394.36	149379	184808	240610		scn8ab	TR46911|c0_g1	5211.88	248535
scn8ab	TR17130|c2_g5	2314.1	0	1509.06	175570	204409	207867
scn8ab	TR20894|c5_g1	0	1410.81	687.29	157460	179145	199379
scn8ab	TR9510|c3_g2	724.25	645.77	947.02	34929.6	21945.8	12006.4
I. punctatus
ortholog	Trinity transcript model	c4m_tpm	c5m_tpm	c6m_tpm	c4sc_tpm	c5sc_tpm	c6sc_tpm		P. hasemani					E. electricus
scn12ab	TR13571|c0_g1	6066.66	6878.23	13516.3	36378.2	21730.3	20506.4		ortholog	Trinity transcript model	has_m_tpm	has_sc_tpm		ortholog	ee_m_fpkm	ee_sc_fpkm
scn12ab	TR28912|c0_g1	18423.2	4641.65	4560.82	28640.5	29325.1	34596.5		scn12ab	NA	0	0		scn1lab	0	15
scn1lab	TR26631|c0_g1	0	0	0	81449.7	73860.9	88378.8		scn1lab	TR21200|c0_g2	0	5742.61		scn4aa	10	1
scn1lab	TR32612|c0_g1	0	794.07	0	74208.9	75490.1	72891.6		scn4aa	TR73201|c4_g6	237742	1175.22		scn4ab	218	68
scn1lab	TR7012|c1_g1	0	0	3654.67	63875.4	60048.2	123021		scn4aa	TR84133|c2_g4	236948	644.88		scn8aa	15	173
scn1lab	TR7012|c2_g1	0	0	0	51139.6	77705.9	55373.3		scn4ab1	TR10533|c1_g4	246030	233547		scn8ab	13	4214
scn1lab	TR7012|c3_g1	0	756.05	989.18	57992.1	106251	61287.4		scn4ab1	TR11196|c1_g1	166250	244240
scn4aa	TR32739|c6_g1	215089	253744	248620	1882.67	0	726.83		scn4ab2	TR10533|c1_g10	111090	7936.65		Data from Gallant et al. 2014	doi: 10.1126/science.1254432.
scn4ab	TR19371|c1_g2	330919	330341	302863	2054.5	3452.36	4994.71		scn8aa	TR49602|c0_g1	496.25	14442.4
scn4ab	TR30975|c4_g1	426733	402653	425556	4222.37	5534.91	16600.5		scn8aa	TR61617|c0_g1	0	2911.87
scn8aa	TR27778|c0_g1	0	0	0	93384.7	105096	88513.8		scn8aa	TR61617|c0_g2	0	14528.8
scn8aa	TR7012|c4_g1	1517.23	191.68	0	124195	126116	137517		scn8aa	TR73489|c0_g2	625.02	15287.8
scn8ab	TR7012|c4_g1	1252.54	0.09	240.38	380576	315389	295592		scn8ab	TR11196|c1_g1	819.24	459542
Nomenclature:
m: muscle
sc: spinal cord
sample name:	species/replicate number tissue normalized expression measure
Orthology names based on D. rerio annotation
NA means ortholog was not found in the transcriptome assembly

## Sheet: Fig S3
MUSCLE					SPINAL CORD							Analysis	mean Cq
qPCR Reaction	Cq	mean_eff	threshold = 0.04		Amplicon	Cq	mean_PCR_eff	threshold = 0.031
scn4aa fish 1	26.1922	1.9234			scn4aa fish 1	36.0873	1.93812					muscle	scn4aa	scn4ab1	rpl13a	Scn4aa/rpl13a	Scn4ab1/rpl13a
scn4aa fish 1	26.0766	1.9234			scn4aa fish 1	35.8736	1.93812					Fish 1	26.079	27.8157	21.0076	0.0297413	0.00892365		mean	st dev
scn4aa fish 1	26.1675	1.9234			scn4aa fish 1	35.4643	1.93812					Fish 2	26.8544	27.1585	21.1188	0.0187679	0.0152016	A/R	0.0220285	0.0054754
scn4aa fish 1	25.8566	1.9234			scn4aa fish 1	35.4789	1.93812					Fish 3	26.0587	27.2693	20.2285	0.0175764	0.00759444	B/R	0.0105732	0.00331743
scn4aa fish 1	26.146	1.9234			scn4aa fish 1	35.21	1.93812
scn4aa fish 1	26.0348	1.9234			scn4aa fish 1	37.4791	1.93812
scn4aa fish 2	26.9302	1.9234			scn4aa fish 2	36.7637	1.93812
scn4aa fish 2	26.7493	1.9234			scn4aa fish 2	36.8909	1.93812
scn4aa fish 2	26.7536	1.9234			scn4aa fish 2	38.252	1.93812					spcord	Scn4aa	Scn4ab1	rpl13a	scn4aa/rpl13a	scn4ab1/rpl13a
scn4aa fish 2	26.7179	1.9234			scn4aa fish 2	35.8212	1.93812					Fish 1	35.9322	30.9306	23.6352	0.000198715	0.00636582		mean	st dev
scn4aa fish 2	26.9325	1.9234			scn4aa fish 2	36.7125	1.93812					Fish 2	36.9554	31.3043	24.5468	0.000183921	0.0092427	A/R	0.000220959	4.23518e-05
scn4aa fish 2	27.043	1.9234			scn4aa fish 2	37.2924	1.93812					Fish 3	34.9412	29.7671	23.1402	0.000280241	0.0101181	B/R	0.00857555	0.00160286
scn4aa fish 3	26.0073	1.9234			scn4aa fish 3	19.9615	1.93812
scn4aa fish 3	26.2404	1.9234			scn4aa fish 3	38.4763	1.93812
scn4aa fish 3	26.2493	1.9234			scn4aa fish 3	37.8739	1.93812
scn4aa fish 3	25.8401	1.9234			scn4aa fish 3	36.5654	1.93812				qPCR primers
scn4aa fish 3	25.6429	1.9234			scn4aa fish 3	39.8461	1.93812
scn4aa fish 3	26.372	1.9234			scn4aa fish 3	36.9242	1.93812				Apteronotus albifrons	primer 1	probe	primer 2		amplicon size	Melting temp is near 60 for all
scn4ab1 fish 1	27.6899	1.93584			scn4ab1 fish 1	32.1466	1.94224				rpl13a	5'-AGAGGATGAACACAAACCCG-3'	5'-/56-FAM/TGGACCCTA/ZEN/TCACTTCAGAGCCCC/3lABkFQ/-3'	5'-GAATGCCGTCAAACACCTTC-3'	41123	147
scn4ab1 fish 1	27.705	1.93584			scn4ab1 fish 1	30.5815	1.94224
scn4ab1 fish 1	27.8402	1.93584			scn4ab1 fish 1	30.2645	1.94224				scn4aa	5'-AGACTACAGACCTCCAGAACC-3'	5'-/56-FAM/ACCAGAGAC/ZEN/CAATGATCCAGAAGCC/3lABkFQ/-3'	5'-CACCAGCTCTTCCCTTTCC-3'		150
scn4ab1 fish 1	27.7899	1.93584			scn4ab1 fish 1	30.9949	1.94224
scn4ab1 fish 1	28.2156	1.93584			scn4ab1 fish 1	30.4167	1.94224				scn4ab1	5'-GCTCCGATTGCAAATGTTGAG-3'	5'-/56-FAM/AGGCTGTAA/ZEN/GTCCACCGTGCTTC/3lABkFQ/-3'	5'-CCAATTTCTGCCGTTACAACC-3'	41123	149
scn4ab1 fish 1	27.6537	1.93584			scn4ab1 fish 1	31.1797	1.94224
scn4ab1 fish 2	27.1453	1.93584			scn4ab1 fish 2	31.6424	1.94224
scn4ab1 fish 2	27.154	1.93584			scn4ab1 fish 2	31.3388	1.94224
scn4ab1 fish 2	26.902	1.93584			scn4ab1 fish 2	31.8932	1.94224
scn4ab1 fish 2	27.109	1.93584			scn4ab1 fish 2	30.9112	1.94224
scn4ab1 fish 2	27.2642	1.93584			scn4ab1 fish 2	30.9911	1.94224
scn4ab1 fish 2	27.3763	1.93584			scn4ab1 fish 2	31.0491	1.94224
scn4ab1 fish 3	27.2223	1.93584			scn4ab1 fish 3	29.3044	1.94224
scn4ab1 fish 3	27.3887	1.93584			scn4ab1 fish 3	30.1508	1.94224
scn4ab1 fish 3	27.1219	1.93584			scn4ab1 fish 3	30.1208	1.94224
scn4ab1 fish 3	27.2688	1.93584			scn4ab1 fish 3	29.5897	1.94224
scn4ab1 fish 3	27.2561	1.93584			scn4ab1 fish 3	29.677	1.94224
scn4ab1 fish 3	27.358	1.93584			scn4ab1 fish 3	29.7599	1.94224
rpl13a fish 1	20.4365	2.05881			rpl13a fish 1	23.6126	1.93034
rpl13a fish 1	21.1214	2.05881			rpl13a fish 1	23.7406	1.93034
rpl13a fish 1	21.1679	2.05881			rpl13a fish 1	23.3675	1.93034
rpl13a fish 1	21.0568	2.05881			rpl13a fish 1	23.9151	1.93034
rpl13a fish 1	21.2474	2.05881			rpl13a fish 1	23.5867	1.93034
rpl13a fish 1	21.0155	2.05881			rpl13a fish 1	23.5886	1.93034
rpl13a fish 2	20.3848	2.05881			rpl13a fish 2	23.9524	1.93034
rpl13a fish 2	20.601	2.05881			rpl13a fish 2	24.5858	1.93034
rpl13a fish 2	20.6092	2.05881			rpl13a fish 2	24.8296	1.93034
rpl13a fish 2	20.6681	2.05881			rpl13a fish 2	24.6739	1.93034
rpl13a fish 2	20.6754	2.05881			rpl13a fish 2	24.3704	1.93034
rpl13a fish 2	23.7744	2.05881			rpl13a fish 2	24.8688	1.93034
rpl13a fish 3	19.9484	2.05881			rpl13a fish 3	23.0752	1.93034
rpl13a fish 3	20.1899	2.05881			rpl13a fish 3	22.8672	1.93034
rpl13a fish 3	20.2318	2.05881			rpl13a fish 3	23.6076	1.93034
rpl13a fish 3	20.8454	2.05881			rpl13a fish 3	23.1313	1.93034
rpl13a fish 3	19.9609	2.05881			rpl13a fish 3	23.0421	1.93034
rpl13a fish 3	20.1943	2.05881			rpl13a fish 3	23.1176	1.93034

## Sheet: Fig S9
A. albifrons		max frag for each gene in each replicate						A. leptorhynchus				E. virescens
	a1m_tpm	a3m_tpm	a4m_tpm	a1sc_tpm	a3sc_tpm	a4sc_tpm			lep_m_tpm	lep_sc_tpm			e10_m_tpm	e3_m_tpm	e9_m_tpm	e10_sc_tpm	e3_sc_tpm	e9_sc_tpm
scn1ba	11670.5	19827.6	5211.05	26728.7	28797.1	19443.9		scn1ba	35047.2	48724.6		scn1bb	3215.92	3227.38	3853.59	244131	247206	213957
scn1bb	912.37	0	2750.24	402736	479428	460461		scn2b	33066.1	38698.5		scn2b	103451	100051	101535	61108	60368.4	84321.2
scn2b	28773.5	45710.7	1762.44	67717	50842.9	47822.8		scn3b	227502	49991.6		scn3b	106415	139145	119046	114025	102858	107749
scn3b	190723	178389	112894	141736	95276.7	90258.4		scn4ba	334263	168692		scn4ba	452392	503977	483918	64546.6	66254.8	64057.8
scn4ba	761725	746823	874983	222279	199425	192247		scn4bb	7681.99	322670		scn4bb	1626.74	3918.05	1949.19	419479	428453	415547
scn4bb	0	1983.59	842.95	114698	130719	176727
I. punctatus								P. hasemani
	c4m_tpm	c5m_tpm	c6m_tpm	c4sc_tpm	c5sc_tpm	c6sc_tpm			has_m_tpm	has_sc_tpm
scn1ba	27806.2	35639.6	20286.4	40552.7	65987.4	47339.5		scn1ba	26477.8	13852.8
scn1bb	0	0	0	285274	273535	276149		scn1bb	0	277920
scn1bx	733335	807024	773568	593.26	0	0		scn2b	22421.4	11539.7
scn2b	143938	115928	98195.1	202005	244716	271897		scn3b	72755.9	14438.2
scn3b	94921	32043.3	102323	33394.7	60298.3	71950.2		scn4ba	878345	14688.8
scn4bb	0	9365.77	5627.6	438180	355463	332664		scn4bb	0	667560
ALL TRANSFRAG TPM DATA
A. albifrons									A. leptorhynchus					E. virescens
ortholog	Trinity transcript model	a1m_tpm	a3m_tpm	a4m_tpm	a1sc_tpm	a3sc_tpm	a4sc_tpm		ortholog	gene	lep_m_tpm	lep_sc_tpm		ortholog	Trinity transcript model	e10_m_tpm	e3_m_tpm	e9_m_tpm	e10_sc_tpm	e3_sc_tpm	e9_sc_tpm
scn1ba	TR12281|c0_g1	6195.27	7266.31	1555.88	24105.2	15510.6	13039.5		scn1ba	TR71179|c0_g1	35047.2	48724.6		scn1ba	NA
scn1ba	TR12281|c1_g1	11670.5	19827.6	5211.05	26728.7	28797.1	19443.9		scn1bb					scn1bb	TR41949|c0_g1	3215.92	3227.38	3853.59	244131	247206	213957
scn1bb	TR7961|c0_g1	912.37	0	2750.24	402736	479428	460461		scn1bx					scn1bx	NA
scn2b	TR8821|c4_g1	28773.5	45710.7	1762.44	67717	50842.9	47822.8		scn1bb	TR157039|c0_g1	0	182217		scn2b	TR24756|c1_g1	103451	100051	87035	35407.6	27205.8	44554.2
scn3b	TR10910|c0_g1	190723	178389	112894	141736	95276.7	90258.4		scn2b	TR80703|c1_g9	33066.1	38698.5		scn2b	TR44863|c0_g1	68135.4	70280.8	101535	61108	60368.4	84321.2
scn4ba	TR8821|c3_g2	761725	746823	874983	222279	199425	192247		scn3b	TR53781|c0_g1	227502	49991.6		scn3b	TR34606|c0_g1	106415	139145	119046	114025	102858	107749
scn4bb	TR8815|c8_g2	0	1983.59	842.95	114698	130719	176727		scn4ba	TR83032|c1_g1	334263	144019		scn4ba	TR10207|c1_g1	452392	503977	483918	64546.6	66254.8	64057.8
									scn4ba	TR83032|c1_g2	273533	168692		scn4bb	TR24456|c0_g1	1626.74	3918.05	1949.19	419479	428453	415547
									scn4bb	TR83169|c0_g1	7681.99	322670
									scn4bb	TR83169|c0_g1	0.13	25.86
I. punctatus									P. hasemani					E. electricus	units: FPKM
ortholog	Trinity transcript model	c4m_tpm	c5m_tpm	c6m_tpm	c4sc_tpm	c5sc_tpm	c6sc_tpm		ortholog	Trinity transcript model	has_m_tpm	has_sc_tpm		ortholog		m	sc
scn1ba	TR16532|c8_g1	27806.2	35639.6	20286.4	40552.7	65987.4	47339.5		scn1ba	TR81069|c0_g1	26477.8	13852.8		scn1ba		185.2	264.1
scn1bb	TR12222|c6_g1	0	0	0	285274	273535	276149		scn1bb	TR57549|c0_g1	0	277920		scn1bb		4.8	3465
scn1bx	TR1070|c0_g1	733335	807024	773568	593.26	0	0		scn1bx	NA				scn2b		192.5	390.4
scn2b	TR23754|c2_g1	143938	115928	98195.1	202005	244716	271897		scn2b	TR45010|c0_g2	22421.4	11539.7		scn3b		157.6	33.7
scn3b	TR33580|c1_g1	94921	32043.3	102323	33394.7	60298.3	71950.2		scn3b	TR29277|c0_g3	72755.9	14438.2		scn4ba		75.5	602.6
scn4ba	NA								scn4ba	TR8468|c0_g1	878345	14688.8		scn4bb		2.3	190.6
scn4bb	TR4772|c2_g2	0	9365.77	5627.6	438180	355463	332664		scn4bb	TR84811|c0_g1	0	667560
									scn4bb	TR84811|c0_g1	0.1	24.73		Data from Gallant et al. 2014	doi: 10.1126/science.1254432.
									scn4bb	TR84811|c0_g2	0.01	94.62
