# Supplementary material for: Rapid evolution of a voltage-gated sodium channel gene in a lineage of electric fish leads to a persistent sodium current
Source: PLoS Biol. 2018 Mar 27;16(3):e2004892. doi: 10.1371/journal.pbio.2004892 (PMC5870949; doi:10.1371/journal.pbio.2004892)
Supplement: S2 Data — (XLSX) [file pbio.2004892.s016.xlsx]

## Sheet: Figure 4
Individual cells- late current normalized to peak
Test voltage	WT	WT	WT	WT	WT	WT	Average	STD			LFL	LFL	LFL	LFL	LFL	LFL	LFL	LFL	AVERAGE	STD		HLFL	HLFL	HLFL	HLFL	HLFL	AVERAGE	STD
-35	0.0138665	0.00920933	0.0114104	-0.0169081	0.00766762	0.0366097	0.0103092	0.0170561			0.0108738	0.0121653	-0.00826387	0.00647423	0.00610181	0.00323174	0.000167926	0.00602359	0.00459681	0.00645183		0.00165817	0.0179166	0.0023591	0.00777656	0.0101613	0.00797433	0.00591767
-30	0.0100385	0.000407956	0.0067769	-0.0172784	0.0053352	0.0199285	0.00420143	0.0123702			0.0088079	0.00700874	-0.00402413	0.00411908	0.00554556	0.000580892	-0.00130069	0.00658297	0.00341504	0.00451474		-0.00162087	0.00771863	0.00221203	0.00538061	0.00567918	0.00387392	0.00326391
-25	0.00788614	-0.00263255	0.00560136	-0.0178826	0.00518469	0.0133221	0.00191319	0.0109789			0.00802754	0.00699115	-0.00445148	0.00451618	0.00485041	-0.000594824	-0.00288759	0.00613693	0.00282354	0.00477539		-0.00463122	0.00651253	0.000874777	0.00327692	0.00383732	0.00197407	0.00375779
-20	0.00634569	-0.00734412	0.00467465	-0.021033	0.00478248	0.00969813	-0.000479358	0.0116103			0.00843178	0.00670839	-0.00411274	0.00453713	0.0055154	-0.000879295	-0.00292395	0.00510121	0.00279724	0.00473235		-0.00799331	0.00526442	0.000486722	0.00142366	0.00328753	0.000493806	0.00454883
-15	0.00581781	-0.00934468	0.00412966	-0.0250769	0.00478885	0.0101616	-0.00158727	0.0132525			0.00889226	0.0067564	-0.00442929	0.00517502	0.00554054	-0.0027064	-0.00338282	0.00275477	0.00232506	0.00513987		-0.0120773	0.00476243	0.000437895	0.000765511	0.00149038	-0.000924223	0.00578395
Test voltage	DIV	DIV	DIV	DIV	DIV	DIV	DIV	Average	STD		LFL+DIV	LFL+DIV	LFL+DIV	LFL+DIV	LFL+DIV	LFL+DIV	LFL + DIV	AVERAGE	STD			HLFL+DIV	HLFL+DIV	HLFL+DIV	HLFL+DIV	HLFL+DIV	AVERAGE	STD
-35	0.165048	0.184367	0.134096	0.123792	0.136934	0.113106	0.165787	0.146161	0.02398		0.0771546	0.0860919	0.0886559	0.110269	0.067684	0.135022	0.0992315	0.0948728	0.022498			0.0696688	0.0606915	0.0574123	0.0521977	0.0599173	0.0599775	0.00568403
-30	0.116836	0.134247	0.0942255	0.0875999	0.0924521	0.0791944	0.11422	0.102682	0.0180679		0.0591724	0.0606489	0.0611916	0.075542	0.0472145	0.0877276	0.0675053	0.0655718	0.0130089			0.0448514	0.0410937	0.0350742	0.0426418	0.0421685	0.0411659	0.00328269
-25	0.0877612	0.104226	0.0702115	0.0728592	0.065912	0.0625371	0.0860013	0.0785011	0.0137198		0.0485282	0.0473943	0.0472062	0.0566457	0.0369595	0.0634736	0.0526493	0.0504081	0.00835037			0.0318918	0.029312	0.0246689	0.0306176	0.0325418	0.0298064	0.00279741
-20	0.0749911	0.0881618	0.0589449	0.0670638	0.0523525	0.054437	0.0696394	0.0665129	0.0116757		0.0428153	0.0414027	0.0408962	0.0460877	0.0320086	0.0512834	0.046232	0.0429609	0.00600564			0.0246495	0.0227148	0.0188056	0.0209188	0.0256763	0.022553	0.00248554
-15	0.0678958	0.0788131	0.0504775	0.0643419	0.0459556	0.0512391	0.0608718	0.0599421	0.0106941		0.0395941	0.0385168	0.0384495	0.0408162	0.0299207	0.0459182	0.0437555	0.0395673	0.00508012			0.0205152	0.0191225	0.0156262	0.014621	0.0216201	0.018301	0.00273099

## Sheet: Supplementary Figure 6
QUINT normalized IV (peak v late) for the cell in 4B.
	Peak	Late
-80	-0.00645	-0.01056
-75	-0.00967	-0.00364
-70	-0.00849	-0.00473
-65	-0.00907	-0.0086
-60	-0.00876	-0.03613
-55	-0.01464	-0.09447
-50	-0.02847	-0.18744
-45	-0.07235	-0.32757
-40	-0.16216	-0.49894
-35	-0.34298	-0.66517
-30	-0.59095	-0.80896
-25	-0.80888	-0.92003
-20	-0.94023	-0.98011
-15	-1	-0.99999
-10	-0.98909	-0.97567
-5	-0.94285	-0.92072
0	-0.85949	-0.83497
5	-0.75846	-0.72877
10	-0.63711	-0.60482
15	-0.51134	-0.46999
20	-0.38381	-0.32281
25	-0.26423	-0.1691
30	-0.14288	-0.01226
35	-0.03832	0.14327

## Sheet: Supplementary Figure 7
ACTIVATION		WT	WT	WT	WT	WT	WT			LFL	LFL	LFL	LFL	LFL				HLFL	HLFL	HLFL	HLFL	HLFL			DIV	DIV	DIV	DIV	DIV	DIV	DIV			HLFL+ DIV	HLFL+ DIV	HLFL+ DIV	HLFL+ DIV	HLFL+ DIV			LFL+DIV	LFL+DIV	LFL+DIV	LFL+DIV	LFL+DIV	LFL+DIV
panels A-B	-80	-0.00803	-0.01822	-0.01762	-0.0212	-0.02518	-0.00735		-80	-0.02395	-0.01951	-0.01929	-0.01683	-0.01078			-80	0.01109	-0.00227	-0.02353	-0.0213	-0.02029		-80	-0.025	-0.01091	-0.01323	-0.02528	-0.00477	-0.01206	0.009		-80	-0.00593	-0.00926	-0.00566	0.06508	0.000709833		-80	-0.02221	-0.02012	-0.02475	-0.01791	-0.02043	-0.02076
	-75	-0.014	-0.01868	-0.01625	-0.02259	-0.02548	-0.00904		-75	-0.02372	-0.01947	-0.01994	-0.01812	-0.01057			-75	0.00835	-0.00318	-0.02411	-0.02163	-0.01948		-75	-0.02489	-0.01689	-0.01262	-0.02383	-0.00488	-0.00731	0.01584		-75	-0.00922	-0.01561	0.000580738	0.10342	-0.00502		-75	-0.0225	-0.01933	-0.02463	-0.01953	-0.02023	-0.02101
	-70	-0.00933	-0.0207	-0.01926	-0.02228	-0.02631	-0.00889		-70	-0.02347	-0.02019	-0.01989	-0.01636	-0.01183			-70	0.00886	-0.00396	-0.02378	-0.02132	-0.01977		-70	-0.02711	-0.01151	-0.01195	-0.02504	-0.000670471	-0.01111	0.00873		-70	-0.00917	-0.01641	-0.00168	0.08292	-0.00402		-70	-0.02282	-0.02093	-0.02576	-0.02045	-0.02147	-0.02156
	-65	-0.01482	-0.01975	-0.01689	-0.02242	-0.02516	-0.0109		-65	-0.02397	-0.02017	-0.02023	-0.01777	-0.01259			-65	0.00591	-0.004	-0.02299	-0.0211	-0.02132		-65	-0.02828	-0.01817	-0.01647	-0.02587	-0.00344	-0.00143	0.00691		-65	-0.01016	-0.01154	-0.00819	0.12762	-0.00567		-65	-0.02316	-0.02165	-0.02697	-0.02015	-0.02129	-0.0207
	-60	-0.01245	-0.01926	-0.01826	-0.02155	-0.0247	-0.01318		-60	-0.02454	-0.01802	-0.01764	-0.01845	-0.01276			-60	0.0054	-0.0032	-0.01988	-0.01807	-0.02069		-60	-0.02828	-0.02026	-0.01592	-0.02476	-0.00999	-0.00181	0.00319		-60	-0.01334	-0.01394	-0.00758	0.0791	-0.000311691		-60	-0.02413	-0.0203	-0.02557	-0.01627	-0.02058	-0.02007
	-55	-0.00971	-0.01751	-0.01874	-0.01835	-0.01859	-0.01082		-55	-0.01941	-0.01471	-0.01609	-0.01542	-0.01017			-55	0.01545	-0.00277	0.00141	-0.00562	-0.01585		-55	-0.02568	-0.01694	-0.01387	-0.02144	-0.00481	-0.00343	0.00369		-55	-0.00847	-0.01607	-0.0074	0.07454	0.00783		-55	-0.02084	-0.01938	-0.02405	-0.01577	-0.01983	-0.01747
	-50	0.00518	-0.00468	-0.01026	-0.0041	0.00313	-0.00404		-50	-0.00264	0.00389	-0.0023	-0.00685	-0.00101			-50	0.02528	0.00552	0.04289	0.03187	-0.00341		-50	-0.02016	-0.0162	0.00354	-0.01283	0.00931	0.00503	0.02624		-50	-0.00783	-0.00933	-0.00221	0.07292	0.00654		-50	-0.014	-0.01138	-0.01726	-0.00799	-0.01523	-0.0063
	-45	0.05185	0.03932	0.01976	0.0427	0.08417	0.02589		-45	0.06628	0.07558	0.05561	0.0239	0.04801			-45	0.08439	0.03195	0.11997	0.10847	0.03517		-45	-0.000115574	0.00401	0.02124	0.01636	0.00854	0.02781	0.05002		-45	0.00519	-0.00303	0.01008	0.09784	0.01928		-45	0.01055	0.00903	0.00546	0.01817	-0.000256756	0.01822
	-40	0.17947	0.16489	0.10293	0.19633	0.3083	0.10801		-40	0.33204	0.27339	0.28158	0.14064	0.24311			-40	0.21844	0.10959	0.27891	0.28271	0.14732		-40	0.05542	0.0342	0.06969	0.08041	0.04651	0.07526	0.08789		-40	0.027	0.02704	0.03933	0.09836	0.05203		-40	0.06419	0.0599	0.04869	0.07324	0.03647	0.07476
	-35	0.39642	0.38176	0.28192	0.45734	0.5851	0.26591		-35	0.61621	0.50221	0.55624	0.40431	0.50488			-35	0.44032	0.26599	0.50107	0.50431	0.35537		-35	0.15735	0.09552	0.15809	0.21811	0.11245	0.18254	0.18675		-35	0.08815	0.09829	0.09741	0.17225	0.10657		-35	0.17365	0.17073	0.13973	0.19092	0.12038	0.19231
	-30	0.62343	0.60272	0.49357	0.673	0.7695	0.4669		-30	0.77969	0.67412	0.72906	0.63125	0.67953			-30	0.64272	0.47747	0.68105	0.68073	0.57468		-30	0.31219	0.22476	0.31139	0.42422	0.25272	0.36465	0.29946		-30	0.22043	0.22784	0.232	0.28258	0.24104		-30	0.3447	0.34559	0.29109	0.37049	0.27413	0.37957
	-25	0.81673	0.76527	0.68459	0.81259	0.87764	0.66314		-25	0.8842	0.79682	0.84039	0.78319	0.80278			-25	0.79487	0.66953	0.80912	0.80462	0.74238		-25	0.50245	0.41025	0.51045	0.63178	0.45953	0.56326	0.47992		-25	0.40162	0.4138	0.42095	0.44403	0.41134		-25	0.55307	0.55748	0.48633	0.57905	0.48587	0.58971
	-20	0.92442	0.8778	0.82369	0.90253	0.93988	0.80579		-20	0.94425	0.88105	0.91236	0.8767	0.8841			-20	0.88571	0.81604	0.89302	0.88752	0.86057		-20	0.69466	0.63533	0.69754	0.79144	0.67415	0.75046	0.66544		-20	0.61505	0.62714	0.63844	0.67243	0.61862		-20	0.74003	0.74862	0.68866	0.76363	0.69904	0.76956
	-15	0.98348	0.94093	0.91762	0.95595	0.9712	0.92072		-15	0.97403	0.94048	0.95999	0.94285	0.94532			-15	0.94424	0.91531	0.94691	0.94212	0.9302		-15	0.84989	0.81439	0.86737	0.90687	0.85478	0.874	0.82997		-15	0.81185	0.81425	0.81068	0.83575	0.81733		-15	0.88065	0.88579	0.85259	0.89144	0.85954	0.89268
	-10	0.99828	0.97581	0.97653	0.97963	0.9854	0.98198		-10	0.98392	0.9727	0.98035	0.97993	0.97715			-10	0.98088	0.97057	0.97705	0.9762	0.97602		-10	0.96372	0.94759	0.96647	0.96857	0.95778	0.96062	0.97488		-10	0.95148	0.95438	0.95268	0.95611	0.94853		-10	0.96646	0.96883	0.96096	0.96821	0.96193	0.96591
	-5	0.96608	0.99536	0.99065	0.98851	0.98297	0.98685		-5	0.98453	0.99552	0.98967	0.9849	0.99204			-5	0.98755	0.99929	0.99155	0.99318	0.9927		-5	1.0055	1.02791	1.00269	1.0018	1.01145	1.01216	0.98398		-5	1.02127	1.01459	1.01613	1.00919	1.02816		-5	1.00313	0.99954	1.00845	1.00132	1.00657	1.00477
	0	0.95055	0.98702	0.99451	0.98791	0.97631	0.98213		0	0.97889	0.9982	0.98167	0.99584	0.98822			0	0.98471	0.99441	0.98941	0.98898	0.99124		0	1.00358	1.02581	1.00285	0.99647	1.01418	1.00218	1.01281		0	1.00946	1.0146	1.01638	1.01199	1.01181		0	1.00084	1.00033	1.00722	0.99783	1.00545	0.99927
INACTIVATION (SSI)		WT	WT	WT	WT	WT				LFL	LFL	LFL	LFL	LFL	LFL			HLFL	HLFL	HLFL	HLFL	HLFL			DIV	DIV	DIV	DIV	DIV	DIV				HLFL+ DIV	HLFL+ DIV	HLFL+ DIV	HLFL+ DIV	HLFL+ DIV			LFL+DIV	LFL+DIV	LFL+DIV	LFL+DIV	LFL+DIV
panels C-D	-120	0.962846	0.983768	0.972274	0.98869	0.962867			-120	0.981323	1	0.982495	1	1	0.994227		-120	0.986446	0.993449	0.986744	0.997708	0.999999		-120	0.985794	0.999998	0.999999	1	1	0.984204			-120	0.999999	1	1	0.999998	1		-120	1	1	0.999998	1.00001	0.999999
	-115	0.962846	0.980521	0.985213	0.991046	0.973477			-115	0.984435	0.994467	0.997082	0.99288	1.00886	1		-115	0.985585	0.984081	0.991177	0.987714	0.999332		-115	0.999999	0.998486	0.99348	1.01141	0.958571	1			-115	0.962229	0.94247	0.959364	0.959564	0.999144		-115	0.988683	0.989651	0.988748	0.988195	0.983925
	-110	0.972134	0.993508	0.985213	0.994345	0.992045			-110	0.984435	0.988934	0.993435	0.990902	1.02392	0.996537		-110	0.985767	0.977102	0.992672	0.971658	0.997978		-110	0.97159	0.990921	0.986961	0.979316	0.941622	0.93839			-110	0.921546	0.895146	0.898536	0.931289	0.980037		-110	0.972222	0.965192	0.978748	0.968785	0.958544
	-105	0.999998	1	0.992607	0.994345	1			-105	1	0.978657	0.999271	0.988925	1.02126	0.998846		-105	0.982212	0.965605	0.985756	0.950857	0.992088		-105	0.928976	0.977306	0.984354	0.965051	0.956688	0.941549			-105	0.87892	0.856493	0.888632	0.898461	0.950184		-105	0.948559	0.942615	0.959999	0.940937	0.93824
	-100	0.987614	0.988097	0.998152	1	1			-100	0.992218	0.966009	1	0.976662	1.03366	0.991918		-100	0.965059	0.944878	0.969232	0.919911	0.979771		-100	0.926135	0.956882	0.96219	0.947933	0.935972	0.919433			-100	0.838319	0.806391	0.833947	0.848278	0.906651		-100	0.922839	0.920037	0.933749	0.923215	0.917089
	-95	0.987614	0.987014	1	0.992931	0.99735			-95	0.992996	0.927274	0.998541	0.948576	1.02392	0.989608		-95	0.938894	0.912403	0.931731	0.860422	0.950627		-95	0.923294	0.937215	0.936114	0.900144	0.922789	0.900475			-95	0.795943	0.753925	0.806471	0.795572	0.847948		-95	0.893004	0.890874	0.903749	0.881865	0.878172
	-90	0.956654	0.967534	0.985213	0.976437	0.98674			-90	0.980544	0.858499	0.979577	0.895966	1.01683	0.967091		-90	0.873719	0.845077	0.848951	0.746534	0.891209		-90	0.866476	0.905445	0.910038	0.86662	0.90019	0.86256			-90	0.730617	0.69126	0.776261	0.730498	0.771791		-90	0.855967	0.847601	0.862499	0.835451	0.840101
	-85	0.907119	0.927491	0.942699	0.923186	0.941647			-85	0.948638	0.698815	0.935813	0.778086	0.996458	0.915128		-85	0.733608	0.704206	0.68009	0.544337	0.757514		-85	0.806817	0.869136	0.889178	0.821684	0.851226	0.835704			-85	0.646252	0.613002	0.687521	0.657619	0.674267		-85	0.800411	0.796801	0.822499	0.78313	0.788494
	-80	0.786376	0.830088	0.861368	0.795005	0.793105			-80	0.856031	0.444269	0.824216	0.545491	0.904341	0.813511		-80	0.492063	0.470649	0.423007	0.298288	0.513268		-80	0.75284	0.822994	0.848761	0.75749	0.790962	0.763034			-80	0.557514	0.528455	0.608573	0.553098	0.559483		-80	0.744856	0.740357	0.759999	0.719838	0.736886
	-75	0.554178	0.621213	0.667283	0.549953	0.559683			-75	0.656809	0.205534	0.591539	0.272943	0.728965	0.614897		-75	0.235795	0.229362	0.18955	0.120749	0.240734		-75	0.678976	0.761723	0.791394	0.68973	0.730698	0.737758			-75	0.463097	0.430642	0.524171	0.441279	0.432456		-75	0.666666	0.656632	0.686249	0.636293	0.668358
	-70	0.300309	0.348485	0.408503	0.276155	0.29443			-70	0.376654	0.0845851	0.320204	0.108782	0.451728	0.347575		-70	0.0884829	0.09071	0.0719596	0.0447954	0.0870511		-70	0.644886	0.683055	0.727509	0.614837	0.694917	0.65087			-70	0.353475	0.313445	0.414284	0.325002	0.309731		-70	0.574074	0.558796	0.601249	0.536714	0.592216
	-65	0.126935	0.164502	0.210721	0.112158	0.129974			-65	0.160311	0.0268775	0.14515	0.0446994	0.213464	0.15358		-65	0.036615	0.0392745	0.0291908	0.0185806	0.0288562		-65	0.525568	0.591527	0.661016	0.529958	0.642186	0.600317			-65	0.245593	0.215431	0.311222	0.227826	0.209441		-65	0.470164	0.449671	0.494999	0.434603	0.496616
	-60	0.0526315	0.0692642	0.0979668	0.0513666	0.0583556			-60	0.0661478	0.0102767	0.0663749	0.0189874	0.104517	0.0669747		-60	0.0198212	0.0202893	0.0154667	0.0110937	0.0121187		-60	0.451704	0.490922	0.561929	0.435093	0.523542	0.483413			-60	0.168754	0.13842	0.254843	0.141386	0.139524		-60	0.367284	0.347131	0.382499	0.337556	0.403553
	-55	0.0123839	0.0389611	0.0425139	0.0273327	0.0132626			-55	0.0249027	0.00316206	0.0320934	0.00909811	0.0469443	0.0334873		-55	0.012327	0.014743	0.0102215	0.00704057	0.00407749		-55	0.357954	0.399394	0.464146	0.353067	0.451978	0.4297			-55	0.115618	0.0909271	0.155465	0.0941696	0.0970912		-55	0.278806	0.260583	0.28	0.259918	0.320643
	-50	0	0.0248918	0.0166359	0.0169651	0.00265253			-50	0.0108949	-0.000790515	0.0131291	0.00632912	0.0212578	0.0167437		-50	0.0130062	0.0109026	0.00980161	0.00618359	0.00208306		-50	0.28125	0.32829	0.398957	0.299572	0.367232	0.320696			-50	0.077624	0.062363	0.104738	0.0646455	0.0716525		-50	0.21502	0.206961	0.205	0.206753	0.250423
	-45	-0.00619194	0.0119048	0.0147874	0.0155514	0			-45	0.00466926	-0.000790515	0.00875274	0.00514241	0.0159433	0.0150116		-45	0.0109436	0.00965813	0.00804654	0.00559837	0.00141793		-45	0.232954	0.288199	0.352021	0.272468	0.305085	0.268563			-45	0.0623217	0.0529348	0.0680177	0.0523596	0.0564057		-45	0.176955	0.16651	0.1625	0.169622	0.209814
	-40	-0.00309597	0.00974027	0.00554529	0.0146089	0			-40	0.00389105	-0.000790515	0.00437637	0.00435127	0.00974315	0.00981525		-40	0.0117888	0.00817415	0.00722322	0.00536426	-0.000375536		-40	0.224432	0.265506	0.312907	0.245364	0.274953	0.251185			-40	0.0473953	0.0370267	0.0591054	0.0397727	0.0486788		-40	0.150206	0.145814	0.12875	0.149368	0.173435
	-35	-0.0123839	0.00974027	0.00554529	0.0108388	0.00530505			-35	0.00466926	0.00316206	0.00729395	0.0039557	0.0044287	0.00750578		-35	0.0155012	0.00863737	0.00743171	0.00435999	-0.000757137		-35	0.201704	0.256429	0.302477	0.253923	0.263654	0.249605			-35	0.046527	0.0364055	0.0408776	0.0329239	0.0430482		-35	0.13786	0.134525	0.11875	0.148525	0.159898
	-30	0	0.012987	-0.00184843	0.00895382	-0.00530505			-30	0.00233463	0.00711463	0.00291758	0.00197785	0.00265722	0.00519631		-30	0.0144575	0.00744022	0.00806743	0.00385106	-0.00109171		-30	0.198863	0.251134	0.280313	0.247504	0.271187	0.241706			-30	0.038869	0.0416314	0.0285426	0.0382867	0.0405964		-30	0.126543	0.122295	0.10125	0.144305	0.153976
	-25	0	0.00865802	0.00184843	0.00895382	-0.00265253			-25	0.00077821	0.00632412	0.00437637	0.00316456	0.00177148	0.00808315		-25	0.0141375	0.00797679	0.00799069	0.00441818	-0.00121969		-25	0.213068	0.250378	0.294654	0.254636	0.218456	0.249605			-25	0.0453643	0.0391072	0.0239838	0.0322307	0.0373466		-25	0.125514	0.124177	0.0962499	0.138398	0.149746
	-20	-0.00619194	0.00865802	0.00369686	0.00942507	0.00530505			-20	0.00856031	0.00869566	0.00437637	0.00276899	0.0044287	0.00577368		-20	0.0159191	0.00827695	0.00931002	0.00512812	-0.00052396		-20	0.207386	0.249621	0.294654	0.267475	0.224106	0.259084			-20	0.0509491	0.0353169	0.0189713	0.0433927	0.0374037		-20	0.122428	0.11571	0.0912499	0.14093	0.14467
	-15	0.00309597	0.00974027	0	0.00942507	-0.00265253			-15	0.00155642	0.0134387	0.00875274	0.00316456	0.0044287	0.00866052		-15	0.0159561	0.00800174	0.00847861	0.005212	-0.00181746		-15	0.193182	0.254916	0.308996	0.263196	0.222223	0.222749			-15	0.046977	0.0425916	0.0160424	0.0317505	0.0364931		-15	0.12037	0.114769	0.0849999	0.144305	0.14044
	-10	0.00309597	0.00865802	-0.00369686	0.0108388	0			-10	0.00233463	0.0166008	0.00510576	0.00197785	0.00708593	0.00461894		-10	0.0193577	0.00712068	0.00988247	0.00519406	-0.00143254		-10	0.224432	0.256429	0.285528	0.25535	0.252355	0.235387			-10	0.0458068	0.0442257	0.019669	0.0346144	0.0361735		-10	0.118313	0.111947	0.0874999	0.144305	0.137056
	-5	0	0.0108225	-0.00184843	0.00801131	0.0106101			-5	0.00311284	0.0189723	0.00656455	0.00158228	0.0044287	0.00577368		-5	0.0168557	0.00672429	0.0101419	0.00495918	-0.00138282		-5	0.207386	0.258699	0.284224	0.265336	0.258004	0.211691			-5	0.0412254	0.041143	0.0201017	0.0291681	0.0369271		-5	0.114197	0.111947	0.0787499	0.145149	0.14044
	0	-0.00309597	0.00974027	-0.00184843	0.00942507	0.00530505			0	0.00233463	0.027668	0.00291758	0.00197785	-0.000885741	0.00692841		0	0.0199424	0.00757797	0.0111474	0.00499463	-0.00119421		0	0.184659	0.263994	0.308996	0.269615	0.225989	0.229068			0	0.0378812	0.040244	0.0328496	0.0360731	0.0375741		0	0.115226	0.116651	0.0787499	0.146837	0.14467
	5	-0.0123839	0.00974027	0.00184843	0.0103676	0.00530505			5	0.00311284	0.0300396	0.00583516	0.00514241	-0.00177148	0.00635104		5	0.0240895	0.00786478	0.0119921	0.00583641	-0.00231869		5	0.204545	0.263994	0.286832	0.286734	0.216573	0.203792			5	0.0393487	0.0346986	0.0260411	0.0314411	0.0366661		5	0.117284	0.107244	0.0799999	0.150212	0.142132

## Sheet: Supplementary Figure 8
Recovery
fraction current recovered as plotted in panels A and B
bolded timepoints are quantified in panels C and D
interval (ms)	WT	WT	WT	WT	Average			interval (ms)	LFL	LFL	LFL	LFL	LFL	Average		interval (ms)	HLFL	HLFL	HLFL	HLFL	HLFL	Average
0.5	0.014202	0.004119	0.000162	5.12e-06	0.00462203			0.5	0	0.00310078	0.00230503	-0.00479233	0.0151659	0.00315587		0.5	0.007431	0.00363942	0.00547845	0.00363196	0.0113346	0.00630308
1	0.131161	0.036732	0.030819	0.039898	0.0596525			1	0.0387445	0.0315245	0.0622359	0.0367412	0.0180095	0.0374511		1	0.0138004	0.00531915	0.0401753	0.00680993	0.0234004	0.017901
2	0.418129	0.273601	0.246553	0.289003	0.306821			2	0.273664	0.207235	0.273531	0.22524	0.195261	0.234986		2	0.173921	0.153415	0.167641	0.178269	0.134552	0.16156
3	0.601504	0.474425	0.465531	0.493095	0.508639			3	0.480628	0.379845	0.466769	0.42492	0.3891	0.428252		3	0.365004	0.341825	0.374361	0.374546	0.296892	0.350526
4	0.717627	0.648472	0.611517	0.64399	0.655402			4	0.622854	0.529716	0.609681	0.57508	0.569194	0.581305		4	0.531847	0.495521	0.517166	0.524818	0.478611	0.509593
5	0.805764	0.752146	0.706813	0.744757	0.75237			5	0.739578	0.629457	0.709182	0.677316	0.690521	0.689211		5	0.639774	0.613382	0.624543	0.642403	0.611335	0.626287
6	0.860485	0.824579	0.788321	0.812276	0.821415			6	0.805297	0.70801	0.771418	0.765176	0.762322	0.762445		6	0.731069	0.673292	0.700877	0.714437	0.667276	0.69739
10	0.961153	0.94679	0.904704	0.926854	0.934875			10	0.923492	0.873902	0.905109	0.907348	0.906161	0.903203		10	0.874735	0.858623	0.88057	0.869552	0.841316	0.864959
15	0.977444	0.992104	0.954177	0.958568	0.970573			15	0.96665	0.949354	0.951978	0.964856	0.966825	0.959933		15	0.93896	0.908175	0.924397	0.9204	0.944059	0.927198
20	0.989975	0.989015	0.96837	0.959079	0.97661			20	0.975969	0.971576	0.966193	0.979233	0.994313	0.977457		20	0.953999	0.955487	1.01132	0.936138	0.957221	0.962833
25	0.997076	0.991761	0.973236	0.972379	0.983613			25	0.97744	0.974677	0.967345	0.966454	0.997867	0.976757		25	0.960545	0.990202	0.983199	0.936592	0.969653	0.968038
30	0.987886	0.995537	0.978913	0.961125	0.980865			30	0.97793	0.980879	0.966193	0.984026	1.00735	0.983275		30	0.968153	0.986842	0.977356	0.951877	0.955027	0.967851
interval (ms)	DIV S4-5	DIV S4-5	DIV S4-5	DIV S4-5	DIV S4-5	Average		interval (ms)	HLFL+DIV	HLFL+DIV	HLFL+DIV	HLFL+DIV	Average			interval (ms)	LFL+DIV	LFL+DIV	LFL+DIV	LFL+DIV	LFL+DIV	LFL+DIV	Average
0.5	0.188406	0.125	0.122527	0.137889	0.16455	0.147674		0.5	0.050505	0.0384307	0.0459649	0.0395453	0.0436115			0.5	0.062862	0.076732	0.061924	0.045976	0.051214	0.095652	0.0657267
1	0.288889	0.272351	0.306697	0.35662	0.363534	0.317618		1	0.130548	0.111689	0.0968421	0.122898	0.115495			1	0.184143	0.221047	0.20704	0.149303	0.153642	0.26029	0.195911
2	0.607729	0.584437	0.58828	0.618365	0.62066	0.603894		2	0.308094	0.306645	0.264561	0.289605	0.292226			2	0.443667	0.489277	0.485159	0.421841	0.419098	0.524638	0.463947
3	0.772947	0.780629	0.745814	0.766321	0.7663	0.766402		3	0.475631	0.434347	0.413684	0.43642	0.440021			3	0.634271	0.650081	0.649525	0.599772	0.609569	0.682029	0.637541
4	0.82029	0.806291	0.828767	0.829164	0.842506	0.825404		4	0.606614	0.558847	0.536842	0.556476	0.564695			4	0.799569	0.746545	0.769469	0.716276	0.727301	0.773043	0.755367
5	0.905314	0.861755	0.878234	0.889872	0.883714	0.883778		5	0.680157	0.641313	0.63614	0.629647	0.646814			5	0.806838	0.818035	0.832133	0.790312	0.79647	0.826957	0.811791
6	0.907246	0.878311	0.910198	0.900854	0.928592	0.90504		6	0.741514	0.704363	0.721754	0.708264	0.718974			6	0.855162	0.866838	0.874605	0.842639	0.851867	0.864638	0.859291
10	0.974879	0.952815	0.947489	0.923734	0.947784	0.94934		10	0.879025	0.877102	0.877544	0.881838	0.878877			10	0.931619	0.939853	0.942721	0.921414	0.927362	0.928696	0.931944
15	0.952657	0.924669	0.97793	0.966443	0.98617	0.961574		15	0.941688	0.963971	0.952632	0.939853	0.949536			15	0.955445	0.953675	0.9685	0.954593	0.95705	0.961449	0.958452
20	0.9343	0.981788	0.983257	0.971019	0.972622	0.968597		20	0.936031	0.985989	0.970175	0.985792	0.969497			20	0.967156	0.970451	0.982029	0.977344	0.977352	0.970435	0.974128
25	0.978744	0.965232	0.980974	0.966443	0.98617	0.975513		25	0.963882	0.990192	0.97614	0.972058	0.975568			25	0.969175	0.970832	0.980817	0.995355	0.992757	0.977391	0.981054
30	0.996135	0.955298	1.00076	0.970104	0.978549	0.980169		30	0.965622	1.0008	0.975789	0.990765	0.983244			30	0.983039	0.974454	0.984115	1	0.998164	0.969565	0.984889
